# Supplementary material for: A mechanistic study of the dopant-induced breakdown in halide perovskites using solid state energy storage devices
Source: Energy Environ Sci. 2022 Sep 6;15(10):4323–37. doi: 10.1039/d2ee01754g (PMC9555316; doi:10.1039/d2ee01754g)
Supplement: EE-015-D2EE01754G-s002 [file EE-015-D2EE01754G-s002.txt]

File Name : additional peaks video.mp4

Caption : <b>fig. s4</b>: motion images from operando xrd spectroscopy showing the synchronised behaviour of multiple reflections belonging to mapbbr<sub>3</sub> and pb<sup>(0)</sup>. <b>(a - d)</b> additional peaks associated with mapbbr<sub>3</sub>. (indexed phase: cubic pm-3m). <b>(a)</b> (020) and (101). <b>(b)</b> (040) <b>(c)</b> (103) <b>(d)</b> integrated peak area intensity for the three peaks with multiple insertion/removal li cycles. all peaks unanimously decrease rapidly with increased li insertion and cycling. <b>(e - f)</b> additional peaks of metallic pb<sup>(0)</sup>. (indexed phase: cubic fm-3m). <b>(e)</b>  (111) <b>(f)</b> (200) <b>(g)</b> (311) <b>(h)</b> integrated peak area intensity for the three peaks with multiple insertion removal cycles. peaks unanimously increase with li insertion and decrease with li removal.
